# Supplementary material for: Incidence of contrast-induced acute kidney injury (CI-AKI) in high-risk oncology patients undergoing contrast-enhanced CT with a reduced dose of the iso-osmolar iodinated contrast medium iodixanol
Source: PLoS One. 2020 May 21;15(5):e0233433. doi: 10.1371/journal.pone.0233433 (PMC7241755; doi:10.1371/journal.pone.0233433)
Supplement: S1 File — (XLSX) [file pone.0233433.s001.xlsx]

## Sheet: Daten für Revision Veröffentlic
case number	sex (0=female; 1=male)	age (y)	Days between baseline bloodsample and CECT	Days between CECT and control blood sample	PC-AKI (1=positive; 0=negative)	CI-AKI (1=positive; 0=negative)	diagnosis	baseline eGFR subgroup (1=eGFR < 15; 2=eGFR 30-45; 3=eGFR 45-60))	Subgroup elective/emergency (1=elective; 0=emergency)	Subgroup inpatient/outpatient (1=inpatient; 0=outpatient)	Number of additional risk factors (1=positive; 0=negative)	risk factor status post kidney transplantation (1=positive; 0=negative)	risk factor status post stem cell transplantation (1=positive; 0=negative)	risk factor diabetes (1=positive; 0=negative)	risk factor congestive heart failure (1=positive; 0=negative)	risk factor arterial hypertension (1=positive; 0=negative)	risk factor peripheral artery disease (1=positive; 0=negative)	risk factor nephrotoxic chemotherapy (1=positive; 0=negative)	risk factor nephrotoxic medication (1=positive; 0=negative)	sCrea baseline	sCrea control	sCrea absolute difference	sCrea relative difference	eGFR baseline	eGFR control	eGFR absolute difference	eGFR relative difference
4	0	61	1	1	0	0	carcinoma, HCC	3	1	1	2	0	0	1	0	0	0	0	1	1	1.1	0.1	10	59.68	53.19	-6.49	-10.8747
5	0	33	0	2	1	0	lymphoma, DLBCL	3	1	1	2	0	0	0	0	0	0	1	1	1.3	1.8	0.5	38.4615	52.91	35.7	-17.21	-32.5269
10	1	72	1	2	0	0	leukemia, CMML	3	1	1	2	0	0	0	0	0	0	1	1	1.3	1.4	0.1	7.69231	54.51	49.84	-4.67	-8.56724
19	1	74	0	2	0	0	lymphoma, follicular	3	1	1	2	0	0	0	0	0	0	1	1	1.3	1.1	-0.2	-15.3846	53.75	65.78	12.03	22.3814
21	0	86	0	2	0	0	lymphoma, M. Waldenström	3	1	1	3	0	0	0	0	1	0	1	1	1	0.9	-0.1	-10	50.07	56.87	6.8	13.581
28	0	78	0	1	0	0	carcinoma, gastric	2	1	1	1	0	0	0	0	0	0	0	1	1.2	1.1	-0.1	-8.33333	42.49	47.2	4.71	11.085
30	1	68	0	3	0	0	carcinoma, colon	3	1	1	3	0	0	0	0	1	0	1	1	1.4	1.55	0.15	10.7143	51.26	43.62	-7.64	-14.9044
31	0	63	0	1	0	0	carcinoma, breast	3	1	1	3	0	0	0	0	1	0	1	1	1	1	0	0	58.85	58.85	0	0
32	1	81	5	1	0	0	carcinoma, lung	3	1	1	2	0	0	1	0	0	0	0	1	1.2	1.17	-0.03	-2.5	56.37	56.37	0	0
35	1	68	0	1	0	0	carcinoma, colon	3	1	1	3	0	0	0	1	1	0	0	1	1.4	1.6	0.2	14.2857	51.26	43.62	-7.64	-14.9044
38	1	63	7	1	0	0	carcinoma, CCC	3	1	1	3	0	0	0	0	1	0	1	1	1.5	1.45	-0.05	-3.33333	48.84	48.84	0	0
41	1	66	0	1	0	0	carcinoma, prostate	3	1	1	3	0	0	1	0	1	0	0	1	1.4	1.3	-0.1	-7.14286	51.99	56.86	4.87	9.36719
43	1	78	0	2	0	0	lymphoma, mantle cell	2	1	1	2	0	0	1	0	0	0	0	1	1.6	1.3	-0.3	-18.75	40.66	52.26	11.6	28.5293
45	1	81	0	1	0	0	carcinoma, gastric	2	1	1	3	0	0	0	1	1	0	0	1	1.5	1.4	-0.1	-6.66667	43.04	46.79	3.75	8.71283
47	1	95	0	2	0	0	carcinoma, colon	3	1	1	2	0	0	0	0	1	0	0	1	1.3	1.3	0	0	46.38	46.38	0	0
50	0	56	6	2	0	0	carcinoma, HCC	3	1	1	1	0	0	0	0	0	0	0	1	1.28	1.1	-0.18	-14.0625	45.01	55.09	10.08	22.395
52	0	64	0	1	0	0	carcinoma, breast; MDS	3	1	1	5	0	0	1	1	1	1	0	1	1	1.1	0.1	10	58.44	52.08	-6.36	-10.883
53	1	77	0	1	0	0	GIST	3	1	1	3	0	0	0	0	1	1	0	1	1.4	1.5	0.1	7.14286	48.12	44.27	-3.85	-8.00083
60	0	82	0	1	0	0	carcinoma, lung	2	1	1	1	0	0	0	0	1	0	0	0	1.2	1	-0.2	-16.6667	41.31	51.5	10.19	24.6672
63	1	48	4	3	0	0	carcinoma, pancreas	3	1	1	2	0	0	0	0	0	0	1	1	1.4	1.5	0.1	7.14286	58.99	54.27	-4.72	-8.00136
65	0	80	0	3	1	0	carcinoma, uterus	2	1	1	3	0	0	1	1	1	0	0	0	1.3	2.1	0.8	61.5385	38.03	21.3	-16.73	-43.9916
71	0	67	0	2	0	0	carcinoma, lung	2	1	1	3	0	0	0	0	1	0	1	1	1.4	1.3	-0.1	-7.14286	38.1	41.67	3.57	9.37008
72	1	76	0	2	0	0	neoplasia, lung; carcinoma, prostate	3	1	1	6	0	0	1	1	1	1	1	1	1.4	1.2	-0.2	-14.2857	48.46	58.39	9.93	20.4911
76	1	57	4	3	0	0	sarcoma, osteosarcoma	3	1	1	2	0	0	0	0	1	0	0	1	1.49	1.6	0.11	7.38255	50.95	47.12	-3.83	-7.51717
80	0	68	0	1	0	0	carcinoma, ovary	2	1	1	3	0	0	1	0	0	0	1	1	1.4	1.3	-0.1	-7.14286	37.83	41.37	3.54	9.35765
82	1	78	1	1	0	0	carcinoma, gastric	3	1	1	4	0	0	1	1	1	0	0	1	1.2	1.1	-0.1	-8.33333	57.57	63.96	6.39	11.0995
84	1	83	1	1	0	0	carcinoma, esophagus	2	1	1	3	0	0	0	0	1	0	1	1	1.5	1.7	0.2	13.3333	42.44	36.48	-5.96	-14.0434
87	0	65	0	2	0	0	lymphoma, PTLD	2	1	1	2	1	0	0	0	0	0	0	1	1.5	1.5	0	0	35.54	35.54	0	0
89	0	65	0	3	0	0	carcinoma, colon	1	1	1	2	0	0	0	0	0	0	1	1	2.2	1.5	-0.7	-31.8182	22.37	35.54	13.17	58.8735
92	1	85	0	3	0	0	carcinoma, NCC	3	1	1	2	0	0	0	0	0	0	1	1	1.3	1.2	-0.1	-7.69231	49.75	54.81	5.06	10.1709
93	0	64	0	1	0	0	carcinoma, lung	3	1	1	2	0	0	0	0	0	0	1	1	1	1	0	0	58.44	58.44	0	0
95	0	70	0	1	0	0	carcinoma, uterus	3	1	1	2	0	0	0	0	0	0	1	1	1.1	1.2	0.1	9.09091	49.93	44.94	-4.99	-9.99399
100	0	72	0	1	0	0	carcinoma, lung	2	1	1	2	0	0	0	0	0	0	1	1	1.4	1.2	-0.2	-14.2857	36.78	44.32	7.54	20.5003
107	0	57	0	1	0	0	leukemia, AML; MDS	2	1	1	1	0	1	0	0	0	0	0	0	1.4	1.4	0	0	40.87	40.87	0	0
115	1	58	0	1	0	0	leukemia, AML	3	1	1	2	0	0	0	0	0	0	1	1	1.6	1.4	-0.2	-12.5	46.79	54.99	8.2	17.5251
116	0	63	0	1	0	0	lymphoma, DLBCL	3	1	1	3	0	0	0	0	1	0	1	1	1	0.8	-0.2	-20	58.85	77.07	18.22	30.9601
117	1	82	0	1	0	0	lymphoma, DLBCL	3	1	1	3	0	0	0	0	1	0	1	1	1.3	1.2	-0.1	-7.69231	50.81	55.98	5.17	10.1752
118	0	72	0	1	0	0	lymphoma, t-cell	3	1	1	3	0	0	0	0	1	0	1	1	1.1	1.1	0	0	49.23	49.23	0	0
119	1	84	0	1	0	0	lymphoma, b-cell	3	1	1	3	0	0	0	0	1	0	1	1	1.2	1.2	0	0	55.2	55.2	0	0
123	1	67	0	1	0	0	carcinoma, lung	3	1	1	1	0	0	0	0	0	0	0	1	1.4	1.3	-0.1	-7.14286	51.62	56.46	4.84	9.37621
125	1	77	0	3	1	1	carcinoma, duodenum	3	1	1	3	0	0	0	0	1	0	1	1	1.2	1.8	0.6	50	57.98	35.51	-22.47	-38.7547
133	1	60	0	1	0	0	carcinoma, HCC	3	1	1	2	0	0	0	1	0	0	0	1	1.4	1.1	-0.3	-21.4286	54.22	72.58	18.36	33.862
134	1	54	0	1	0	0	carcinoma, pancreas	3	1	1	2	0	0	0	0	1	0	0	1	1.6	1.6	0	0	48.13	48.13	0	0
135	1	76	7	3	0	0	carcinoma, colon	2	1	1	4	0	0	1	0	1	0	1	1	1.7	1.84	0.14	8.23529	38.32	35.76	-2.56	-6.68058
137	1	83	0	1	0	0	lymphoma, DLBCL	3	1	1	3	0	0	0	0	1	0	1	1	1.4	1.4	0	0	46.13	46.13	0	0
139	1	80	0	1	0	0	carcinoma, gastric	2	1	1	2	0	0	0	0	1	0	0	1	1.7	1.5	-0.2	-11.7647	37.26	43.35	6.09	16.3446
155	1	74	0	1	0	0	sarcoma, myeolosarcoma	2	1	1	4	0	1	1	0	1	0	0	1	2	1.9	-0.1	-5	31.93	33.97	2.04	6.38898
159	1	64	1	1	0	0	carcinoma, CCC	3	1	1	3	0	0	0	0	1	0	1	1	1.4	1.6	0.2	14.2857	52.72	44.86	-7.86	-14.909
162	1	68	0	1	0	0	carcinoma, colon	3	1	1	2	0	0	0	1	0	0	0	1	1.3	1	-0.3	-23.0769	56.06	76.99	20.93	37.335
169	1	77	0	3	0	0	carcinoma, colon	2	1	1	4	0	0	1	0	1	0	1	1	1.5	1.52	0.02	1.33333	44.27	44.27	0	0
174	1	61	0	1	0	0	carcinoma, CCC	2	1	1	1	0	0	0	0	0	0	0	1	2.2	2.3	0.1	4.54545	31.18	29.54	-1.64	-5.25978
176	1	81	0	1	0	0	carcinoma, colon	3	1	1	2	0	0	0	1	0	0	0	1	1.3	1.5	0.2	15.3846	51.17	43.04	-8.13	-15.8882
181	0	73	0	1	0	0	carcinoma, CCC	2	1	1	3	0	0	0	0	0	1	1	1	1.5	1.4	-0.1	-6.66667	33.6	36.52	2.92	8.69048
192	0	85	2	2	0	0	carcinoma, skin	2	1	1	2	0	0	1	0	0	0	0	1	1.1	1.2	0.1	9.09091	44.94	40.45	-4.49	-9.9911
194	1	49	0	1	0	0	carcinoma, testis	2	1	1	2	0	0	0	0	0	0	1	1	1.9	1.5	-0.4	-21.0526	40.49	53.89	13.4	33.0946
198	1	73	1	1	1	0	carcinoma, urothel	2	1	1	3	0	0	0	1	1	0	0	1	1.9	2.2	0.3	15.7895	34.21	28.66	-5.55	-16.2233
200	0	52	6	1	0	0	carcinoma, rectum	2	1	1	1	0	0	0	0	0	0	1	0	1.4	1.21	-0.19	-13.5714	42.33	51	8.67	20.4819
204	0	69	0	1	0	0	carcinoma, gastric	3	1	1	4	0	0	1	0	1	0	1	1	1	1	0	0	56.42	56.42	0	0
208	1	64	0	1	0	0	carcinoma, colon	2	1	1	3	0	0	1	0	1	0	0	1	1.8	1.7	-0.1	-5.55556	38.91	41.69	2.78	7.14469
215	0	78	0	3	0	0	carcinoma, breast	2	1	1	2	0	0	1	0	0	0	0	1	1.5	1.7	0.2	13.3333	32.44	27.89	-4.55	-14.0259
223	0	78	0	2	0	0	carcinoma, urothel	2	1	1	2	0	0	0	0	1	0	0	1	1.6	1.6	0	0	30.01	30.01	0	0
225	1	80	1	2	1	1	carcinoma, HCC	3	1	1	2	0	0	0	0	1	0	0	1	1.3	1.64	0.34	26.1538	51.53	40.09	-11.44	-22.2007
227	1	75	0	1	0	0	lymphoma, DLBCL	2	1	1	1	0	0	0	0	0	0	0	1	1.5	1.3	-0.2	-13.3333	44.89	53.37	8.48	18.8906
231	0	83	0	1	1	0	lymphoma, marginal zone	2	1	1	3	0	0	1	0	1	0	0	1	1.3	1.7	0.4	30.7692	37.24	26.92	-10.32	-27.7121
236	1	64	0	2	0	0	lymphoma, mantle cell	3	1	1	2	0	0	0	0	0	0	1	1	1.4	1.59	0.19	13.5714	52.72	44.86	-7.86	-14.909
2	0	51	1	1	0	0	carcinoma, colon	2	0	1	2	0	0	0	0	0	0	1	1	1.4	1.2	-0.2	-14.2857	42.63	51.36	8.73	20.4785
6	1	69	0	2	0	0	leukemia, ALL	1	0	1	3	0	1	0	0	1	0	0	1	2.4	2	-0.4	-16.6667	26.53	33.07	6.54	24.6513
14	1	70	0	2	0	0	leukemia, AML	3	0	1	4	0	1	0	0	1	0	1	1	1.5	0.9	-0.6	-40	46.5	86.23	39.73	85.4409
16	1	72	0	2	0	0	leukemia, CMML	2	0	1	2	0	0	0	0	0	0	1	1	1.6	1.6	0	0	42.41	42.41	0	0
22	0	78	0	3	0	0	carcinoma, breast	3	0	1	3	0	0	1	0	1	0	0	1	1.1	0.7	-0.4	-36.3636	47.2	88.55	41.35	87.6059
39	1	83	1	1	0	0	carcinoma, colon	3	0	1	3	0	0	0	0	1	1	0	1	1.3	1.3	0	0	50.46	50.46	0	0
46	1	76	0	1	0	0	leukemia, CML	1	0	1	2	0	1	0	0	0	0	0	1	2.8	2.7	-0.1	-3.57143	20.96	21.9	0.94	4.48473
48	0	66	0	2	0	0	lymphoma, DLBCL	2	0	1	3	0	1	0	0	0	0	1	1	1.5	1.5	0	0	35.29	35.29	0	0
57	1	51	0	1	1	0	carcinoma, esophagus	1	0	1	1	0	0	0	0	0	0	0	1	2.7	3.8	1.1	40.7407	26.11	17.27	-8.84	-33.8568
64	0	66	0	2	0	0	carcinoma, lung	2	0	1	3	0	0	0	0	1	0	1	1	1.4	0.9	-0.5	-35.7143	38.36	65.45	27.09	70.6204
66	0	65	1	2	0	0	lymphoma, PTLD	3	0	1	2	1	0	0	0	0	0	0	1	1.1	1.2	0.1	9.09091	51.71	46.55	-5.16	-9.97873
83	0	64	1	1	0	0	lymphoma, b-cell; lymphoma, t-cell	2	0	1	1	0	0	0	0	0	0	1	0	1.3	1.4	0.1	7.69231	42.55	38.91	-3.64	-8.55464
91	1	62	0	1	0	0	leukemia, CMML	2	0	1	3	0	1	0	0	1	0	0	1	1.9	2	0.1	5.26316	36.96	34.74	-2.22	-6.00649
99	1	79	0	1	0	0	adenoma, papilla vateri	2	0	1	3	0	0	0	1	1	0	0	1	1.7	1.4	-0.3	-17.6471	37.52	47.45	9.93	26.4659
113	0	85	0	1	0	0	carcinoma, colon; carcinoma, thyroid	2	0	1	1	0	0	0	0	0	0	0	1	1.2	0.9	-0.3	-25	40.45	57.27	16.82	41.5822
121	1	64	0	1	0	0	leukemia, AML	3	0	1	2	0	1	0	0	0	0	0	1	1.3	1.1	-0.2	-15.3846	57.66	70.57	12.91	22.3899
126	0	62	0	1	0	0	MM	2	0	1	3	0	1	0	0	1	0	0	1	1.4	1.3	-0.1	-7.14286	39.46	43.16	3.7	9.37658
127	1	80	0	1	0	0	carcinoma, colon	2	0	1	2	0	0	0	0	0	0	1	1	2	1.9	-0.1	-5	30.61	32.57	1.96	6.40314
128	1	69	0	1	0	0	leukemia, ALL	3	0	1	2	0	1	0	0	0	0	0	1	1.4	1	-0.4	-28.5714	50.9	76.45	25.55	50.1965
138	1	78	0	1	0	0	carcinoma, prostate	3	0	1	2	0	0	0	0	1	0	0	1	1.3	1.3	0	0	52.26	52.26	0	0
157	1	80	0	1	0	0	MDS	1	0	1	3	0	0	0	1	0	1	0	1	2.2	2.3	0.1	4.54545	27.28	25.85	-1.43	-5.24194
161	1	59	0	1	0	0	NET	2	0	1	1	0	0	0	0	0	0	0	1	1.9	1.8	-0.1	-5.26316	37.75	40.3	2.55	6.75497
177	0	86	0	2	0	0	sarcoma, liposarcoma	2	0	1	4	0	0	1	1	1	0	0	1	1.4	1.3	-0.1	-7.14286	33.34	36.46	3.12	9.35813
180	0	65	1	1	0	0	sarcoma, hemangioendothelioma	2	0	1	2	0	0	1	0	0	0	0	1	1.5	1.2	-0.3	-20	35.54	46.55	11.01	30.9792
182	0	83	0	2	0	0	carcinoma, NCC	3	0	1	2	0	0	0	0	1	0	0	1	1	1	0	0	51.14	51.14	0	0
187	1	74	0	2	0	0	carcinoma, NCC	1	0	1	3	0	0	1	0	1	0	0	1	2.3	2.56	0.26	11.3043	26.97	23.25	-3.72	-13.7931
190	0	80	0	1	0	0	lymphoma, CNS	2	0	1	1	0	0	0	0	0	0	0	1	1.4	1.3	-0.1	-7.14286	34.77	38.03	3.26	9.3759
203	1	82	0	3	1	1	leukemia, AML	3	0	1	3	0	0	0	1	1	0	0	1	1.3	1.6	0.3	23.0769	50.81	39.53	-11.28	-22.2004
216	0	78	0	1	1	1	carcinoma, pancreas; carcinoma, colon	3	0	1	3	0	0	0	0	1	0	1	1	1	1.33	0.33	33	52.96	38.57	-14.39	-27.1715
1	1	64	0	2	0	0	lymphoma, mantle cell	1	1	0	4	0	1	1	0	1	0	0	1	3.1	3.2	0.1	3.22581	20.16	19.41	-0.75	-3.72024
7	1	79	6	2	0	0	carcinoma, gastric	3	1	0	3	0	0	0	0	1	0	1	1	1.2	1.3	0.1	8.33333	57.17	51.9	-5.27	-9.21812
8	1	54	0	2	0	0	carcinoma, colon	2	1	0	2	0	0	0	0	1	0	0	1	1.8	2.06	0.26	14.4444	41.74	34.64	-7.1	-17.0101
9	0	74	3	1	0	0	carcinoma, CCC	2	1	0	2	0	0	1	0	0	0	0	1	1.23	1.36	0.13	10.5691	43.7	36.27	-7.43	-17.0023
11	1	77	0	3	0	0	lymphoma, b-cell	3	1	0	2	0	0	0	0	0	1	0	1	1.3	1.37	0.07	5.38462	52.63	48.12	-4.51	-8.56926
12	0	62	0	3	0	0	lymphoma, t-cell	3	1	0	4	0	0	0	1	1	0	1	1	1	1.03	0.03	3	59.26	59.26	0	0
13	1	76	1	3	0	0	carcinoma, esophagus	3	1	0	2	0	0	0	1	0	0	0	1	1.3	1.32	0.02	1.53846	53	53	0	0
15	1	70	4	3	0	0	NET; carcinoma, prostate	2	1	0	4	0	0	1	1	1	0	0	1	1.64	1.6	-0.04	-2.43902	43.01	43.01	0	0
17	1	66	5	2	0	0	carcinoma, CCC	2	1	0	2	0	0	0	0	1	0	0	1	1.58	1.61	0.03	1.89873	44.24	44.24	0	0
18	1	75	2	1	0	0	carcinoma, HCC	3	1	0	4	0	0	1	0	1	0	1	1	1.3	1.36	0.06	4.61538	53.37	48.8	-4.57	-8.56286
20	1	80	7	2	0	0	carcinoma, AEG	2	1	0	2	0	0	0	0	1	0	0	1	1.62	1.35	-0.27	-16.6667	40.09	47.12	7.03	17.5355
23	1	79	5	3	0	0	carcinoma, colon	3	1	0	1	0	0	0	0	0	0	0	1	1.29	1	-0.29	-22.4806	51.9	71.27	19.37	37.3218
24	1	65	0	1	0	0	GIST	3	1	0	3	0	0	1	0	0	0	1	1	1.4	1.57	0.17	12.1429	52.35	44.55	-7.8	-14.8997
25	1	62	0	2	0	0	carcinoma, adrenal	3	1	0	3	0	0	0	0	1	0	1	1	1.3	1.21	-0.09	-6.92308	58.48	64.42	5.94	10.1573
26	1	70	5	1	0	0	GIST	3	1	0	3	0	0	1	0	1	0	0	1	1.52	1.41	-0.11	-7.23684	46.5	50.54	4.04	8.68817
27	0	65	0	1	0	0	carcinoma, lung	3	1	0	1	0	0	1	0	0	0	0	0	1.2	1.21	0.01	0.833333	46.55	46.55	0	0
29	0	80	0	1	0	0	carcinoma, colon	3	1	0	3	0	0	0	1	1	0	0	1	1	0.92	-0.08	-8	52.23	59.32	7.09	13.5746
33	0	67	0	3	0	0	carcinoma, urothel; carcinoma, lung	2	1	0	2	0	0	0	0	0	0	1	1	1.7	1.51	-0.19	-11.1765	30.13	35.05	4.92	16.3292
36	0	80	0	2	0	0	sarcoma, leiomyosarcoma	3	1	0	4	0	0	1	0	1	0	1	1	1.1	1	-0.1	-9.09091	46.54	52.23	5.69	12.226
37	1	65	3	3	0	0	leukemia, CMML	3	1	0	3	0	0	0	0	1	0	1	1	1.3	1	-0.3	-23.0769	57.26	78.63	21.37	37.321
40	1	59	0	2	0	0	carcinoma, lung	3	1	0	2	0	0	0	1	0	0	1	0	1.4	1.6	0.2	14.2857	54.61	46.46	-8.15	-14.924
42	1	77	0	2	0	0	carcinoma, prostate	2	1	0	1	0	0	0	0	1	0	0	0	1.9	2.09	0.19	10	33.26	29.47	-3.79	-11.3951
44	1	42	0	1	0	0	GIST	2	1	0	3	0	0	0	0	1	0	1	1	2	1.9	-0.1	-5	39.98	42.54	2.56	6.4032
49	0	61	0	2	0	0	carcinoma, ovary	3	1	0	1	0	0	0	0	0	0	0	1	1.2	1.3	0.1	8.33333	47.88	43.46	-4.42	-9.23141
51	0	61	7	2	0	0	carcinoma, colon	2	1	0	2	0	0	0	0	0	0	1	1	1.4	1.4	0	0	39.74	39.74	0	0
54	1	76	0	2	0	0	lymphoma, mantle cell	3	1	0	2	0	0	0	0	1	0	0	1	1.3	1.25	-0.05	-3.84615	53	53	0	0
55	1	83	0	3	0	0	carcinoma, HCC	2	1	0	4	0	0	1	0	1	0	1	1	1.7	1.9	0.2	11.7647	36.48	31.89	-4.59	-12.5822
58	0	84	0	1	0	0	carcinoma, lung	3	1	0	3	0	0	0	0	1	0	1	1	1	1.1	0.1	10	50.78	45.25	-5.53	-10.8901
59	0	69	0	1	0	0	carcinoma, lung	3	1	0	2	0	0	0	0	1	0	0	1	1.1	1.1	0	0	50.28	50.28	0	0
61	1	67	6	3	0	0	carcinoma, CCC	2	1	0	2	0	0	0	0	1	0	0	1	1.65	1.5	-0.15	-9.09091	40.82	47.49	6.67	16.34
62	0	65	0	2	1	1	sarcoma, leiomyosarcoma	2	1	0	1	0	0	0	0	1	0	0	0	1.3	1.61	0.31	23.8462	42.26	32.87	-9.39	-22.2196
68	1	75	0	2	0	0	GIST	3	1	0	1	0	0	0	0	0	0	1	0	1.4	1.4	0	0	48.8	48.8	0	0
69	0	66	6	2	0	0	carcinoma, breast	2	1	0	4	0	0	1	0	1	0	1	1	1.35	1.4	0.05	3.7037	38.36	38.36	0	0
70	1	79	6	1	0	0	carcinoma, colon	3	1	0	0	0	0	0	0	0	0	0	0	1.38	1.1	-0.28	-20.2899	47.45	63.51	16.06	33.8462
73	1	76	0	2	0	0	carcinoma, HCC	3	1	0	3	0	0	1	0	0	0	1	1	1.2	1.16	-0.04	-3.33333	58.39	58.39	0	0
74	1	82	0	1	0	0	carcinoma, lung; plasmocytoma	2	1	0	3	0	0	1	0	1	0	0	1	1.5	1.39	-0.11	-7.33333	42.74	46.46	3.72	8.70379
75	0	69	0	1	0	0	carcinoma, lung	3	1	0	2	0	0	0	0	1	0	0	1	1	1.19	0.19	19	56.42	45.26	-11.16	-19.7802
77	0	56	0	3	0	0	carcinoma, lung	3	1	0	2	0	0	0	0	0	0	1	1	1.2	1.1	-0.1	-8.33333	49.59	55.09	5.5	11.0909
79	0	63	6	1	0	0	carcinoma, lung	3	1	0	3	0	0	0	0	1	0	1	1	1	1	0	0	58.85	58.85	0	0
81	0	55	1	1	0	0	carcinoma, lung	3	1	0	1	0	0	0	0	0	0	1	0	1.1	1	-0.1	-9.09091	55.48	62.25	6.77	12.2026
85	0	68	4	3	0	0	carcinoma, gastric	3	1	0	4	0	0	1	0	1	0	1	1	0.98	1.2	0.22	22.449	56.82	45.58	-11.24	-19.7818
86	0	62	0	1	0	0	lymphoma, DLBCL	2	1	0	2	0	0	0	1	0	0	0	1	1.4	1.62	0.22	15.7143	39.46	33.57	-5.89	-14.9265
88	0	71	11	3	0	0	carcinoma, colon	3	1	0	3	0	0	0	0	1	0	1	1	1.1	1	-0.1	-9.09091	49.58	55.63	6.05	12.2025
90	0	61	0	3	0	0	carcinoma, colon	2	1	0	2	0	0	0	0	0	0	1	1	1.6	1.6	0	0	33.81	33.81	0	0
94	0	85	0	1	0	0	carcinoma, lung	3	1	0	3	0	0	0	0	1	0	1	1	1	1	0	0	50.42	50.42	0	0
96	0	64	0	3	0	0	leukemia, CLL	2	1	0	3	0	1	0	0	0	0	1	1	1.6	1.5	-0.1	-6.25	33.11	35.79	2.68	8.09423
97	1	63	0	2	0	0	carcinoma, lung	2	1	0	2	0	0	0	0	0	0	1	1	2	1.9	-0.1	-5	34.49	36.7	2.21	6.40765
98	1	68	0	2	0	0	carcinoma, breast; carcinoma, lung	3	1	0	0	0	0	0	0	0	0	0	0	1.4	1.12	-0.28	-20	51.26	68.61	17.35	33.8471
101	0	62	6	1	0	0	carcinoma, pancreas	3	1	0	2	0	0	0	0	0	0	1	1	1.09	1	-0.09	-8.25688	52.81	59.26	6.45	12.2136
102	1	60	3	1	0	0	lymphoma, mantle cell	3	1	0	4	0	1	0	0	1	0	1	1	1.47	1.2	-0.27	-18.3673	49.88	65.33	15.45	30.9743
103	0	67	0	3	0	0	carcinoma, lung	3	1	0	0	0	0	0	0	0	0	0	0	1	1.1	0.1	10	57.22	50.99	-6.23	-10.8878
104	1	43	0	2	0	0	GIST	2	1	0	2	0	0	0	0	1	0	0	1	2.2	2.21	0.01	0.454545	35.38	35.38	0	0
105	0	80	4	3	1	0	carcinoma, rectum	1	1	0	1	0	0	0	0	0	0	0	1	1.6	1.9	0.3	18.75	29.59	24.04	-5.55	-18.7563
106	1	68	0	2	1	1	carcinoma, lung	2	1	0	2	0	0	0	0	1	0	0	1	1.6	1.92	0.32	20	43.62	35.44	-8.18	-18.7529
108	1	72	0	3	0	0	carcinoma, rectum	2	1	0	1	0	0	0	0	0	0	0	1	1.6	1.49	-0.11	-6.875	42.41	45.85	3.44	8.11129
109	1	68	0	3	0	0	GIST	1	1	0	3	0	0	0	0	1	0	1	1	2.2	1.75	-0.45	-20.4545	29.68	37.83	8.15	27.4596
110	1	78	0	2	0	0	lymphoma, mantle cell	2	1	0	2	0	0	1	0	0	0	0	1	1.7	1.77	0.07	4.11765	37.79	35.26	-2.53	-6.69489
111	1	71	6	1	0	0	NET; carcinoma, prostate	2	1	0	4	0	0	1	0	1	0	1	1	1.56	1.48	-0.08	-5.12821	42.71	46.17	3.46	8.10115
112	1	84	3	3	0	0	carcinoma, lung	3	1	0	5	0	0	1	0	1	1	1	1	1.2	1.34	0.14	11.6667	55.2	50.1	-5.1	-9.23913
114	1	67	5	2	0	0	carcinoma, HCC	3	1	0	3	0	0	1	0	1	0	0	1	1.33	1.26	-0.07	-5.26316	56.46	56.46	0	0
122	1	78	0	1	0	0	carcinoma, pancreas	3	1	0	3	0	0	1	0	1	0	0	1	1.4	1.2	-0.2	-14.2857	47.78	57.57	9.79	20.4897
124	1	52	0	1	0	0	germ cell tumour	3	1	0	1	0	0	0	0	1	0	0	0	1.5	1.68	0.18	12	52.77	45.36	-7.41	-14.0421
129	1	75	4	2	0	0	carcinoma, colon	3	1	0	3	0	0	0	0	1	0	1	1	1.2	1.22	0.02	1.66667	58.8	58.8	0	0
130	1	41	0	2	0	0	carcinoma, pancreas	3	1	0	3	0	0	1	0	0	0	1	1	1.6	1.7	0.1	6.25	52.73	49	-3.73	-7.07377
131	0	67	5	3	0	0	carcinoma, lung	3	1	0	3	0	0	0	0	1	0	1	1	1	0.9	-0.1	-10	57.22	64.99	7.77	13.5792
132	1	77	4	1	0	0	sarcoma, liposarcoma	2	1	0	1	0	0	0	0	0	0	0	1	1.48	1.3	-0.18	-12.1622	44.27	52.63	8.36	18.8841
136	0	72	0	2	0	0	sarcoma, leiomyosarcoma	3	1	0	1	0	0	0	0	0	0	0	1	1	1.22	0.22	22	55.24	44.32	-10.92	-19.7683
140	1	75	6	2	0	0	GIST	3	1	0	3	0	0	0	0	1	0	1	1	1.2	1.33	0.13	10.8333	58.8	53.37	-5.43	-9.23469
141	1	75	3	1	1	1	carcinoma, pancreas	2	1	0	3	0	0	1	0	1	0	0	1	1.5	2	0.5	33.3333	44.89	31.71	-13.18	-29.3607
142	1	80	0	1	0	0	thymoma	2	1	0	1	0	0	0	0	0	0	0	1	1.5	1.6	0.1	6.66667	43.35	40.09	-3.26	-7.52018
143	0	79	0	2	0	0	lymphoma, mantle cell	3	1	0	2	0	0	0	0	1	0	0	1	1	1	0	0	52.59	52.59	0	0
144	1	68	0	3	0	0	carcinoma, lung	3	1	0	3	0	0	0	0	1	0	1	1	1.4	1.6	0.2	14.2857	51.26	43.62	-7.64	-14.9044
145	0	66	5	3	0	0	carcinoma, lung	3	1	0	4	0	0	1	0	1	0	1	1	1.03	0.8	-0.23	-22.3301	57.62	75.47	17.85	30.9788
146	1	73	0	3	0	0	carcinoma, lung	3	1	0	2	0	0	0	0	1	0	1	0	1.3	1.1	-0.2	-15.3846	54.13	66.24	12.11	22.3721
147	0	67	0	2	0	0	carcinoma, lung	3	1	0	3	0	0	0	0	1	0	1	1	1.2	1.22	0.02	1.66667	45.9	45.9	0	0
148	1	65	5	2	0	0	carcinoma, lung	2	1	0	1	0	0	0	0	1	0	0	0	2.1	1.87	-0.23	-10.9524	32.07	36.19	4.12	12.8469
149	0	66	0	3	0	0	sarcoma, leiomyosarcoma	2	1	0	1	0	0	0	0	1	0	0	0	1.4	1.5	0.1	7.14286	38.36	35.29	-3.07	-8.00313
150	1	67	4	3	0	0	carcinoma, CCC	3	1	0	2	0	0	0	0	1	0	0	1	1.48	1.48	0	0	47.49	47.49	0	0
151	0	82	0	1	0	0	carcinoma, breast	2	1	0	0	0	0	0	0	0	0	0	0	1.4	1.29	-0.11	-7.85714	34.29	37.5	3.21	9.36133
152	0	80	1	3	1	1	sarcoma, leiomyosarcoma	3	1	0	4	0	0	1	0	1	0	1	1	1	1.53	0.53	53	52.23	31.99	-20.24	-38.7517
153	1	73	2	3	0	0	NET, pancreas	3	1	0	3	0	0	1	0	1	0	0	1	1.43	1.55	0.12	8.39161	49.49	42.11	-7.38	-14.9121
154	0	61	0	2	0	0	carcinoma, lung	2	1	0	2	0	0	0	0	0	0	1	1	1.5	1.5	0	0	36.56	36.56	0	0
156	1	79	0	3	0	0	carcinoma, gastric	2	1	0	3	0	0	1	0	1	0	0	1	1.5	1.43	-0.07	-4.66667	43.65	47.45	3.8	8.70561
158	1	83	0	1	0	0	lymphoma, DLBCL	2	1	0	3	0	0	0	0	1	0	1	1	1.5	1.4	-0.1	-6.66667	42.44	46.13	3.69	8.69463
160	1	81	2	1	0	0	lymphoma, DLBCL	3	1	0	3	0	0	0	1	0	0	1	1	1.21	1.39	0.18	14.876	56.37	46.79	-9.58	-16.9949
163	0	65	0	2	0	0	leukemia, CLL	3	1	0	2	0	1	0	0	0	0	0	1	1.1	0.9	-0.2	-18.1818	51.71	65.91	14.2	27.4608
164	0	66	0	1	0	0	carcinoma, lung	3	1	0	4	0	0	1	0	1	0	1	1	1.2	1.1	-0.1	-8.33333	46.22	51.35	5.13	11.0991
165	1	63	6	2	0	0	carcinoma, pancreas	3	1	0	4	0	0	1	0	1	0	1	1	1.6	1.55	-0.05	-3.125	45.18	45.18	0	0
166	1	77	0	2	0	0	lymphoma, follicular	3	1	0	1	0	0	0	0	0	0	0	1	1.2	1.06	-0.14	-11.6667	57.98	64.41	6.43	11.09
167	0	71	2	2	0	0	carcinoma, colon	2	1	0	3	0	0	0	0	1	0	1	1	1.26	1.2	-0.06	-4.7619	40.51	44.63	4.12	10.1703
170	0	77	0	2	0	0	carcinoma, colon	3	1	0	3	0	0	1	0	1	0	0	1	1.1	1.13	0.03	2.72727	47.53	47.53	0	0
171	1	50	1	1	0	0	carcinoma, esophagus	2	1	0	2	0	0	0	0	0	0	1	1	1.9	1.4	-0.5	-26.3158	40.21	58.17	17.96	44.6655
172	0	58	3	2	0	0	carcinoma, colon	1	1	0	2	0	0	0	0	0	0	1	1	3.2	1.2	-2	-62.5	14.94	48.9	33.96	227.309
173	0	72	0	1	0	0	carcinoma, colon	2	1	0	1	0	0	0	0	0	0	0	1	1.5	1.4	-0.1	-6.66667	33.84	36.78	2.94	8.68794
175	1	81	4	3	0	0	carcinoma, HCC	3	1	0	1	0	0	0	0	0	0	0	1	1.3	1.2	-0.1	-7.69231	51.17	56.37	5.2	10.1622
178	1	75	5	2	0	0	GIST	3	1	0	3	0	0	0	0	1	0	1	1	1.2	1.14	-0.06	-5	58.8	65.32	6.52	11.0884
179	0	68	0	2	0	0	carcinoma, lung	3	1	0	3	0	0	0	0	1	0	1	1	1	1	0	0	56.82	56.82	0	0
183	0	81	0	3	0	0	carcinoma, lung	2	1	0	2	0	0	0	0	0	0	1	1	1.2	1.1	-0.1	-8.33333	41.6	46.22	4.62	11.1058
184	0	77	7	1	0	0	carcinoma, gastric	2	1	0	1	0	0	0	0	0	0	0	1	1.15	1.13	-0.02	-1.73913	42.79	47.53	4.74	11.0774
185	1	54	5	2	0	0	sarcoma, osteosarcoma	3	1	0	2	0	0	0	0	1	0	0	1	1.4	1.4	0	0	56.56	56.56	0	0
186	0	66	0	3	0	0	carcinoma, lung	2	1	0	2	0	0	1	0	0	0	0	1	1.4	1.52	0.12	8.57143	38.36	35.29	-3.07	-8.00313
188	1	78	0	2	0	0	lymphoma, mantle cell	3	1	0	2	0	0	0	0	1	0	0	1	1.4	1.41	0.01	0.714286	47.78	47.78	0	0
189	1	65	5	2	0	0	carcinoma, lung	2	1	0	1	0	0	0	0	1	0	0	0	1.78	1.79	0.01	0.561798	38.63	38.63	0	0
191	1	64	0	2	0	0	sarcoma, liposarcoma	2	1	0	1	0	0	0	0	0	0	0	1	1.7	1.6	-0.1	-5.88235	41.69	44.86	3.17	7.60374
193	1	67	2	2	0	0	carcinoma, CCC	3	1	0	2	0	0	0	0	1	0	0	1	1.31	1.48	0.17	12.9771	56.46	47.49	-8.97	-15.8874
195	1	77	6	1	0	0	NET	2	1	0	3	0	0	0	1	1	0	0	1	1.55	1.68	0.13	8.3871	40.95	38.05	-2.9	-7.08181
196	1	81	0	1	0	0	carcinoma, lung	1	1	0	5	0	0	1	1	1	0	1	1	2.2	1.8	-0.4	-18.1818	27.09	34.53	7.44	27.464
197	0	64	0	1	0	0	carcinoma, lung	2	1	0	3	0	0	0	0	1	0	1	1	1.3	1.46	0.16	12.3077	42.55	35.79	-6.76	-15.8872
199	0	75	5	1	0	0	carcinoma, lung	3	1	0	2	0	0	0	0	0	0	1	1	1	0.71	-0.29	-29	54.09	90.43	36.34	67.1843
202	1	71	6	3	0	0	NET; carcinoma, prostate	3	1	0	3	0	0	1	1	1	0	0	0	1.34	1.19	-0.15	-11.194	54.9	60.47	5.57	10.1457
206	0	82	4	2	0	0	carcinoma, lung	3	1	0	2	0	0	0	0	0	0	1	1	1.1	1.1	0	0	45.89	45.89	0	0
207	0	46	0	3	0	0	carcinoma, breast	3	1	0	3	0	0	0	0	1	0	1	1	1.1	1.1	0	0	59.1	59.1	0	0
209	1	66	0	3	0	0	carcinoma, lung	3	1	0	3	0	0	1	0	1	0	0	1	1.4	1.6	0.2	14.2857	51.99	44.24	-7.75	-14.9067
210	1	80	4	3	0	0	lymphoma, t-cell	2	1	0	4	0	0	1	0	1	0	1	1	1.63	1.64	0.01	0.613497	40.09	40.09	0	0
211	1	81	5	2	0	0	carcinoma, rectum	3	1	0	0	0	0	0	0	0	0	0	0	1.23	1.21	-0.02	-1.62602	56.37	56.37	0	0
212	1	74	1	2	0	0	sarcoma, soft tissue	3	1	0	3	0	0	0	1	0	0	1	1	1.29	1.2	-0.09	-6.97674	53.75	59.21	5.46	10.1581
213	1	64	5	2	0	0	carcinoma, colon	3	1	0	4	0	0	1	1	1	0	0	1	1.53	1.3	-0.23	-15.0327	48.5	57.66	9.16	18.8866
214	1	66	3	1	0	0	carcinoma, esophagus	3	1	0	3	0	0	1	0	1	0	0	1	1.3	1.19	-0.11	-8.46154	56.86	62.64	5.78	10.1653
217	0	67	0	2	0	0	carcinoma, lung	3	1	0	3	0	0	0	0	1	0	1	1	1.2	1.32	0.12	10	45.9	41.67	-4.23	-9.21569
218	0	61	7	1	0	0	carcinoma, urothel	3	1	0	3	0	0	0	1	0	0	1	1	1	0.82	-0.18	-18	59.68	78.16	18.48	30.9651
219	1	63	6	2	0	0	carcinoma, pancreas	2	1	0	4	0	0	1	0	1	0	1	1	1.74	1.6	-0.14	-8.04598	41.98	45.18	3.2	7.62268
220	1	60	6	1	0	0	NET	2	1	0	1	0	0	0	0	0	0	0	1	1.86	1.43	-0.43	-23.1183	37.48	54.22	16.74	44.6638
221	1	81	0	3	0	0	thymoma	3	1	0	1	0	0	0	0	0	0	0	1	1.3	1.4	0.1	7.69231	51.17	46.79	-4.38	-8.5597
222	0	80	0	2	0	0	carcinoma, lung	2	1	0	1	0	0	0	0	0	0	0	1	1.2	1.15	-0.05	-4.16667	41.89	41.89	0	0
224	1	81	6	3	1	1	carcinoma, lung	2	1	0	5	0	0	1	1	1	0	1	1	1.53	2.04	0.51	33.3333	43.04	30.4	-12.64	-29.368
226	0	83	4	3	0	0	carcinoma, lung	3	1	0	2	0	0	0	0	1	0	1	0	1.1	0.96	-0.14	-12.7273	45.57	51.14	5.57	12.223
228	1	71	4	2	0	0	NET	3	1	0	3	0	0	1	1	1	0	0	0	1.41	1.43	0.02	1.41844	50.19	50.19	0	0
229	0	60	0	3	0	0	lymphoma, mantle cell	2	1	0	3	0	0	1	0	0	0	1	1	1.7	1.54	-0.16	-9.41176	31.64	36.81	5.17	16.3401
230	1	70	7	1	0	0	carcinoma, rectum	2	1	0	3	0	0	1	0	1	0	0	1	1.7	1.99	0.29	17.0588	39.97	32.84	-7.13	-17.8384
233	0	86	7	2	0	0	carcinoma, lung	3	1	0	3	0	0	1	0	1	0	0	1	0.91	1.09	0.18	19.7802	56.87	44.62	-12.25	-21.5404
234	1	70	0	1	0	0	lymphoma, mantle cell	3	1	0	4	0	0	1	0	1	0	1	1	1.5	1.41	-0.09	-6	46.5	50.54	4.04	8.68817
235	0	73	0	2	0	0	carcinoma, CCC	2	1	0	3	0	0	0	0	0	1	1	1	1.3	1.3	0	0	39.95	39.95	0	0
237	0	72	4	3	0	0	carcinoma, colon	2	1	0	3	0	0	0	0	1	0	1	1	1.3	1.3	0	0	40.23	40.23	0	0
3	1	72	0	2	0	0	leukemia, CMML	3	0	0	2	0	0	0	0	0	0	1	1	1.5	1.6	0.1	6.66667	45.85	42.41	-3.44	-7.50273
34	0	47	0	1	0	0	sarcoma	3	0	0	2	0	0	0	0	0	0	1	1	1.3	1.4	0.1	7.69231	47.95	43.84	-4.11	-8.57143
56	1	60	0	1	0	0	carcinoma, lung	2	0	0	1	0	0	1	0	0	0	0	0	1.8	1.8	0	0	40.02	40.02	0	0
67	0	68	0	3	0	0	carcinoma, colon	2	0	0	1	0	0	0	0	1	0	0	0	1.3	1.4	0.1	7.69231	41.37	37.83	-3.54	-8.55693
78	0	74	7	3	0	0	lymphoma, DLBCL	3	0	0	2	0	0	0	0	0	0	1	1	1.1	1.2	0.1	9.09091	48.54	43.7	-4.84	-9.97116
120	0	67	5	3	0	0	MPN	3	0	0	1	0	0	0	0	0	0	1	0	1	0.9	-0.1	-10	57.22	64.99	7.77	13.5792
168	1	65	0	2	0	0	lymphoma, mantle cell	2	0	0	2	0	0	0	0	1	0	0	1	1.7	1.55	-0.15	-8.82353	41.4	44.55	3.15	7.6087
201	0	68	0	2	0	0	leukemia, AML	3	0	0	3	0	1	0	0	1	0	0	1	1.2	0.8	-0.4	-33.3333	45.58	74.41	28.83	63.2514
205	0	63	0	3	0	0	carcinoma, colon	1	0	0	4	1	0	0	0	1	0	1	1	3.2	3.2	0	0	14.42	14.42	0	0
232	0	48	0	2	0	0	leukemia, AML	2	0	0	4	0	1	1	0	1	0	0	1	1.8	1.6	-0.2	-11.1111	32.13	37.04	4.91	15.2817
